# Supplementary material for: Factors Affecting Nurses’ Health Promotion Behavior during the COVID-19 Pandemic Based on the Information–Motivation–Behavioral Skills Model
Source: Medicina (Kaunas). 2022 May 27;58(6):720. doi: 10.3390/medicina58060720 (PMC9227015; doi:10.3390/medicina58060720)
Supplement: Supplementary file 1 [file medicina-58-00720-s001.zip]

Archive with 1 entries (1 files):
- medicina-1712307-supplementary.pdf
